# Supplementary material for: Identification of B-Cell Epitopes Located on the Surface of the S1 Protein of Infectious Bronchitis Virus M41 Strains
Source: Viruses. 2025 Mar 24;17(4):464. doi: 10.3390/v17040464 (PMC12031124; doi:10.3390/v17040464)
Supplement: Supplementary file 1 [file viruses-17-00464-s001.zip]

Archive with 2 entries (2 files):
- Additional Material2.zip
- Additional Material 1.gif
